# Supplementary material for: PDBx/mmCIF Ecosystem: Foundational Semantic Tools for Structural Biology
Source: J Mol Biol. Author manuscript; Available in PMC 2023 Jun 26. (PMC10292674; doi:10.1016/j.jmb.2022.167599)
Supplement: Article [file NIHMS1907597-supplement-Article.zip]

Archive with 35 entries (35 files):
- PCA-MutPred--Prediction-of-Binding-Free-Energy-Change-Up_2022_Journal-of-Mol.pdf
- The-BioImage-Archive---Building-a-Home-for-Life-Sci_2022_Journal-of-Molecula.pdf
- Computational-Resources-for-Molecular-Biology_2022_Journal-of-Molecular-Biol.pdf
- EviCor--Interactive-Web-Platform-for-Exploration-of-Mole_2022_Journal-of-Mol.pdf
- RBPBind--Quantitative-Prediction-of-Protein-RNA-_2022_Journal-of-Molecular-B.pdf
- 3dRNA--3D-Structure-Prediction-from-Linear-to-Ci_2022_Journal-of-Molecular-B.pdf
- PEPPI--Whole-proteome-Protein-protein-Interaction-Predictio_2022_Journal-of-.pdf
- emDNA---A-Tool-for-Modeling-Protein-decorated-DNA-Loops_2022_Journal-of-Mole.pdf
- CellDepot--A-Unified-Repository-for-scRNA-seq-Data-_2022_Journal-of-Molecula.pdf
- The-TissueNet-v-3-Database--Protein-protein-Interaction_2022_Journal-of-Mole.pdf
- Protist-guru--A-Comparative-Transcriptomics-Datab_2022_Journal-of-Molecular-.pdf
- OpenPIP--An-Open-source-Platform-for-Hosting--Visualizi_2022_Journal-of-Mole.pdf
- Venus--Elucidating-the-Impact-of-Amino-Acid-Variants-on-_2022_Journal-of-Mol.pdf
- GalaxyDomDock--An-Ab-Initio-Domain-domain-Docking-Web-Se_2022_Journal-of-Mol.pdf
- MLCPP-2-0--An-Updated-Cell-penetrating-Peptides-and-T_2022_Journal-of-Molecu.pdf
- MarkerML---Marker-Feature-Identification-in-Metagenomic_2022_Journal-of-Mole.pdf
- PDBx-mmCIF-Ecosystem--Foundational-Semantic-Tools-f_2022_Journal-of-Molecula.pdf
- THRONE--A-New-Approach-for-Accurate-Prediction-of-Hum_2022_Journal-of-Molecu.pdf
- HTSDSF-Explorer--A-Novel-Tool-to-Analyze-High-throu_2022_Journal-of-Molecula.pdf
- The-Organ-Disease-Annotations--ODiseA--Database-of-Her_2022_Journal-of-Molec.pdf
- SVMyr--A-Web-Server-Detecting-Co--and-Post-translatio_2022_Journal-of-Molecu.pdf
- PubChem-Protein--Gene--Pathway--and-Taxonomy-Data-Collectio_2022_Journal-of-.pdf
- Bacteria-guru--Comparative-Transcriptomics-and-Co-Expr_2022_Journal-of-Molec.pdf
- Outside-Front-Cover_2022_Journal-of-Molecular-Biology.pdf
- Isling--A-Tool-for-Detecting-Integration-of-Wild-Type_2022_Journal-of-Molecu.pdf
- The-Four-mRNA-Bases-Have-Quite-Different--Un-folding-Free-E_2022_Journal-of-.pdf
- EvoRator--Prediction-of-Residue-level-Evolutionary-Rates_2022_Journal-of-Mol.pdf
- popsicleR--A-R-Package-for-Pre-processing-and-Quality-C_2022_Journal-of-Mole.pdf
- FTMove--A-Web-Server-for-Detection-and-Analysis-of-Cryptic_2022_Journal-of-M.pdf
- Visualizing-Cluster-specific-Genes-from-Single-cell-Tra_2022_Journal-of-Mole.pdf
- The-PCDDB--Protein-Circular-Dichroism-Data-Bank---A-Bioinf_2022_Journal-of-M.pdf
- CoMent--Relationships-Between-Biomedical-Concepts-Infe_2022_Journal-of-Molec.pdf
- GWYRE--A-Resource-for-Mapping-Variants-onto-Experimental_2022_Journal-of-Mol.pdf
- BIPSPI---Mining-Type-Specific-Datasets-of-Protein-Compl_2022_Journal-of-Mole.pdf
- Editorial-Board_2022_Journal-of-Molecular-Biology.pdf
